# Supplementary material for: High Gama-Aminobutyric Acid Contents Involved in Abamectin Resistance and Predation, an Interesting Phenomenon in Spider Mites
Source: Front Physiol. 2017 Apr 11;8:216. doi: 10.3389/fphys.2017.00216 (PMC5387048; doi:10.3389/fphys.2017.00216)
Supplement: Supplementary file 1 [file Presentation1.ZIP]

Archive with 1 entries (1 files):
- Supplementary Material.doc
